# Supplementary material for: Trends in Cancer Incidence and Mortality in US Adolescents and Young Adults, 2016–2021
Source: Cancers (Basel). 2024 Sep 14;16(18):3153. doi: 10.3390/cancers16183153 (PMC11430075; doi:10.3390/cancers16183153)
Supplement: Supplementary file 1 [file cancers-16-03153-s001.zip]

Archive with 1 entries (1 files):
- cancers-3188999-supplementary.pdf
